# Supplementary material for: Homologization of the Flight Musculature of Zygoptera (Insecta: Odonata) and Neoptera (Insecta)
Source: PLoS One. 2013 Feb 14;8(2):e55787. doi: 10.1371/journal.pone.0055787 (PMC3573059; doi:10.1371/journal.pone.0055787)
Supplement: Table S1 — Homologisation of thoracic muscle nomenclatures used by several authors. - absent/? uncertain. (XLSX) [file pone.0055787.s001.xlsx]

## Sheet: Tabelle1
Friedrich & Beutel (2008)	this study	Asahina (1954)	Willkommen (2008)	Wittig (1955)	Matsuda (1970)
Mesothorax
IIdlm1	x	25	MT.m	II dlm 35	t 14
IIdlm2	-	-	S.LPNm	II dlm 36, II dlm 37	t12, t13
IIdlm3	-	-	S.Esm	-	t-p 5, t-p 6
IIdvm1	x	23'	S.CmA	II dvm 40	t-ti 1, t-ti 2
IIdvm2	-	-	S.CmA	II dvm 41	t-ti 3
IIdvm3	x	23	-	-	t-cx 5
IIdvm4	x	26	PSL.Cm, S.CmP	II dvm 43	t-cx 6, t-cx 7
IIdvm5	x	27	SA.Cm, SA.Fm	II dvm 43	t-cx 8
IIdvm6	-	-	S.Trm	II cpm 53	t-tr 1
IIdvm7	-	-	-	II dvm 42	t-s 1
IIdvm8	-	-	-	II ism 44	t-s 8, t-s 7 ?
IIdvm9	-	-	AN.Pm	-	t-p 3
IItpm1	-	-	BA.Pm	II tpm 46a	t-p 4, t-p 20
IItpm2	x	-	-	II tpm 47	t-p 7, t-p 8, t-p 9
IItpm3	-	-	SrA.Pm, Ax.Pml	II tpm 46b ?	t-p 10, t-p 11, t-p 18
IItpm4	x	28	-	-	t-p 12
IItpm5	-	-	-	-	t-p 15
IItpm6	x	31	-	II tpm 49	t-p 13
IItpm7	x	33	-	II tpm 48	-
IItpm8	x	32	Ax.PmS	-	t-p 14
IItpm9	x	29/30	-	-	t-p 16
IItpm10	x	34	-	II ppm 56	t-p 19
IItpm11	-	-	-	-	t-p 17
IItpm12	-	-	-	-	p 1
IItpm13	-	-	-	?	?
IIppm1	-	-	-	II im 65a	p 2
IIppm2	-	-	-	II pm 54a, b	p 3
IIspm1	-	-	-	II ppm 55	p-s 1
IIspm2	-	-	-	II zm 61a	p-s 2
IIspm3	-	-	-	-	p-s 6
IIspm4	-	-	-	-	p-s 7
IIspm5	-	-	-	-	p-s 3
IIspm6	-	-	-	-	p-s 9
IIspm7	-	-	-	-	p-s 5
IIspm8	-	-	-	-	p-ti(cx) 1
IIpcm1	x	21	-	-	p-ti(cx) 2, p-ti(cx) 3
IIpcm2	x	22	-	II cpm 51	p-cx 4, p-cx 6
IIpcm3	-	-	P.Cm	-	p-cx 5
IIpcm4	x	36	BA.Trm	II cpm 52	p-tr 2
IIpcm5	-	-	P.Trm	II cpm 50	p-tr 1
IIpcm6	x	39	Fm	-	s14, s16
IIvlm1	-	-	-	-	s 15
IIvlm2	-	-	iFm	-	s 13
IIvlm3	-	-	-	II vlm 38	s 11
IIvlm4	-	-	-	-	s 12
IIvlm5	-	-	-	II vlm 39	p-s 13
IIvlm6	-	-	-	-	p-s 10
IIvlm7	x	41	F.CmA	-	s-cx 5
IIscm1	-	-	-	II bm 57	s-cx 3
IIscm2	-	-	-	II bm 60	s-cx 6
IIscm3	x	38	F.CmP	II bm 59	s-cx 2
IIscm4	-	-	-	II zm 61b	s-cx 4
IIscm5	-	-	-	-	s-tr1
IIscm6	x	40	-	II bm 58	s-cx 1
IIscm7	-	-	-	-	s-cx 7
Metathorax
IIIdlm1	x	45	MT.m	III dlm 35	t 14
IIIdlm2	x	45'	S.LPNm	III dlm 36, III dlm 37	t 12, t13
IIIdlm3	-	-	-	III dvm 40	?
IIIdvm1	x	46'	S.Esm	III dvm 41	t-p 5, t-p 6
IIIdvm2	-	-	S.CmA	-	t-ti 1, t-ti 2
IIIdvm3	x	46	S.CmA	III dvm 43	t-ti 3
IIIdvm4	x	48	-	III dvm 43	t-cx 5
IIIdvm5	x	49	PSL.Cm, S.CmP	III cpm 53	t-cx 6, t-cx 7
IIIdvm6	-	-	SA.Cm, SA.Fm	III dvm 42	t-cx 8
IIIdvm7	-	-	-	III ism 44	t-tr 1
IIIdvm8	x	67	-	III tpm 46a	t-s 1
IIItpm1	-	-	AN.Pm	III tpm 47	t-p 3
IIItpm2	x	-	BA.Pm	III tpm 46b	t-p 4, t-p 20
IIItpm3	-	-	-	-	t-p 7, t-p 8
IIItpm4	x	50	SrA.Pm, Ax.Pml	-	t-p 10, t-p 11, t-p 18
IIItpm5	-	-	-	III tpm 49	t-p 12
IIItpm6	x	53	-	III tpm 48	t-p 15
IIItpm7	x	55	-	-	t-p 13
IIItpm8	x	54	-	-	-
IIItpm9	x	51/52	Ax.PmS	III ppm 56	t-p 14
IIItpm10	x	56	-	-	t-p 16
IIItpm11	-	-	-	-	t-p 19
IIItpm12	-	-	-	-	t-p 17
IIItpm13	-	-	-	?	?
IIIppm1	-	-	-	III im 65a	p 1
IIIppm2	-	-	-	III ppm 54a, b	p 2
IIIspm1	-	-	-	III ppm 55	p 3
IIIspm2	-	-	-	III zm 61	p-s 1
IIIspm3	-	-	-	-	p-s 7
IIIspm4	-	-	-	-	p-s 9
IIIspm5	-	-	-		p-s 5
IIIspm6	-	-	-	?	?
IIIpcm1	x	43	-	-	p-ti(cx) 1
IIIpcm2	x	44	-	III cpm 51	p-ti(cx) 2, p-ti(cx) 3
IIIpcm3	-	-	-	-	p-cx 4, p-cx 6
IIIpcm4	x	58	P.Cm	III cpm 52	p-cx 5
IIIpcm5	-	-	BA.Trm	III cpm 50	p-tr 2
IIIpcm6	x	62	P.Trm	-	p-tr 1
IIIpcm7	-	-	-	-	p-cx 8
IIIvlm1	-	-	Fm	-	s 14, s16
IIIvlm2	x	68	-	III vlm 64	s 20
IIIvlm3	x	66	-	-	s 12
IIIscm1	-	-	F.CmA	III bm 57	s-cx 5
IIIscm2	-	-	-	III bm 60	s-cx 3
IIIscm3	x	61	-	III bm 59	s-cx 6
IIIscm4	-	-	F.CmP	-	s-cx 2
IIIscm5	-	-	-	-	s-cx 4
IIIscm6	x	63	-	III cpm 58	s-tr 1
